# Supplementary material for: A potent Vip3Aa94 protein from Thai Bacillus thuringiensis: molecular characterization and insecticidal potential
Source: PeerJ. 2026 May 27;14:e21207. doi: 10.7717/peerj.21207 (PMC13221986; doi:10.7717/peerj.21207)
Supplement: Supplemental Information 1 [file peerj-14-21207-s001.xlsx]

## Sheet: Sheet1
number of Bt strains	Bt strains	serotype	Source of samples	Province	Geographical origins	vip3 gene
1	JC1	kurstaki	insect	Nakhon Pathom	Central	+
2	JC3	kurstaki	soil	Nakhon Nayok	Central	-
3	JC4	entomocidus	soil	Nakhon Pathom	Central	-
4	JC5	entomocidus	soil	Nakhon Pathom	Central	-
5	JC6	neoleonensis	soil	Nakhon Pathom	Central	-
6	JC9	Non-motile	soil	Nakhon Nayok	Central	-
7	JC11	chanpaisis	soil	Bangkok	Central	-
8	JC12	kurstaki	soil	Chachoengsao	East	-
9	JC13	Non-motile	soil	Chachoengsao	East	-
10	JC14	kurstaki	rice bran	Phetchaburi	West	-
11	JC15	kurstaki	rice bran	Phetchaburi	West	-
12	JC16	kurstaki	rice bran	Phetchaburi	West	-
13	JC20	Non-motile	rice bran	Surat Thani	South	+
14	JC23	kenyae	rice bran	Prajuab Kirikhan	West	-
15	JC25	kurstaki	soil	Tak	West	-
16	JC26	kurstaki	rice bran	Prachinburi	East	-
17	JC27	kurstaki	rice bran	Prachinburi	East	-
18	JC28	galleriae	rice bran	Nakhon Nayok	Central	-
19	JC29	kurstaki	rice bran	Prachinburi	East	-
20	JC30	kurstaki	soil	Prachinburi	East	-
21	JC31	kurstaki	soil	Prachinburi	East	-
22	JC32	kenyae	soil	Nakornsawan	Central	-
23	JC33	aizawai	soil	Lampang	North	-
24	JC36	kurstaki	rice bran	Nakornsawan	Central	-
25	JC37	kurstaki	rice bran	Nakornsawan	Central	-
26	JC38	kurstaki	rice bran	Nakornsawan	Central	-
27	JC39	kenyae	rice bran	Nakornsawan	Central	+
28	JC40	galleriae	rice bran	Chai Nat	Central	-
29	JC41	kurstaki	rice bran	Pattani	South	-
30	JC42	kenyae	rice bran	Pattani	South	-
31	JC43	kenyae	rice bran	Pattani	South	+
32	JC44	galleriae	rice bran	Pattani	South	-
33	JC45	kurstaki	soil	Ubon Ratchathani	Northeast	-
34	JC46	Non-motile	soil	Prachinburi	East	-
35	JC47	Non-motile	soil	Prachinburi	East	-
36	JC48	Non-motile	soil	Sing Buri	Central	-
37	JC50	chanpaisis	soil	Narathiwat	South	-
38	JC51	chanpaisis	soil	Narathiwat	South	-
39	JC52	Non-motile	soil	Narathiwat	South	-
40	JC53	Non-motile	soil	Narathiwat	South	-
41	JC54	canadensis	soil	Songkhla	South	-
42	JC57	Non-motile	soil	Songkhla	South	-
43	JC58	Non-motile	soil	Trang	South	-
44	JC68	canadensis	rice bran	Songkhla	South	+
45	JC70	kurstaki	rice bran	Saraburi	Central	-
46	JC71	kurstaki	rice bran	Saraburi	Central	-
47	JC72	kurstaki	rice bran	Saraburi	Central	-
48	JC74	non-serotype	rice bran	Saraburi	Central	-
49	JC75	Non-motile	soil	Saraburi	Central	-
50	JC77	non-serotype	soil	Uttaradit	North	-
51	JC78	Non-motile	soil	Uttaradit	North	-
52	JC79	Non-motile	soil	Uttaradit	North	-
53	JC80	leesis	soil	Phrae	North	-
54	JC81	kenyae	rice bran	Pitsanulok	North	+
55	JC84	galleriae	rice bran	Pitsanulok	North	-
56	JC127	kenyae	rice bran	Tak	West	-
57	JC128	galleriae	rice bran	Kompaengphet	North	+
58	JC136	kurstaki	rice bran	Ang Thong	Central	-
59	JC149	kenyae	rice bran	Uthai Thani	Central	-
60	JC150	galleriae	rice bran	Uthai Thani	Central	-
61	JC151	kurstaki	rice bran	Uthai Thani	Central	-
62	JC190	kenyae	rice bran	Chanthaburi	East	-
63	JC192	kenyae	soil	Tak	West	-
64	JC202	tochigiensis	soil	Samut Sakhon	Central	-
65	JC204	kurstaki	rice bran	Trat	East	-
66	JC205	kenyae	rice bran	Trat	East	-
67	JC206	non-serotype	rice bran	Chonburi	East	-
68	JC207	non-serotype	rice bran	Phetchabun	North	-
69	JC211	kurstaki	rice bran	Phetchabun	North	-
70	JC213	kurstaki	rice bran	Phetchabun	North	-
71	JC220	kumamotoensis	rice bran	Chaiyaphum	Northeast	-
72	JC223	non-serotype	rice bran	Loei	Northeast	-
73	JC225	kumamotoensis	rice bran	Udon Thani	Northeast	-
74	JC233	kurstaki	rice bran	Sakhon Nakhon	Northeast	-
75	JC235	galleriae	rice bran	Khon Kaen	Northeast	+
76	JC239	kurstaki	rice bran	Maha Sarakham	Northeast	-
77	JC241	kurstaki	rice bran	Maha Sarakham	Northeast	-
78	JC242	kurstaki	rice bran	Maha Sarakham	Northeast	-
79	JC247	kurstaki	rice bran	Chiang Mai	North	+
80	JC248	kurstaki	rice bran	Chiang Mai	North	-
81	JC249	galleriae	rice bran	Chiang Mai	North	-
82	JC261	kurstaki	rice bran	Buri Ram	Northeast	-
83	JC262	kenyae	rice bran	Si Sa Ket	Northeast	-
84	JC271	kurstaki	rice bran	Samut Sakhon	Central	-
85	JC273	kenyae	rice bran	Ratchaburi	West	-
86	JC274	kenyae	rice bran	Ratchaburi	West	-
87	JC279	kurstaki	rice bran	Ratchaburi	West	-
88	JC280	kenyae	rice bran	Ratchaburi	West	-
89	JC281	kurstaki	rice bran	Ratchaburi	West	-
90	JC284	kenyae	rice bran	Kanchanaburi	West	-
91	JC285	kenyae	rice bran	Kanchanaburi	West	-
92	JC286	kenyae	rice bran	Kanchanaburi	West	-
93	JC288	galleriae	rice bran	Kanchanaburi	West	-
94	JC293	kurstaki	rice bran	Lampang	North	-
95	JC294	kurstaki	rice bran	Lampang	North	-
96	JC295	kurstaki	rice bran	Lampang	North	-
97	JC296	kurstaki	rice bran	Lampang	North	-
98	JC300	-	soil from sericulture	Buri Ram	Northeast	-
99	JC301	-	soil from sericulture	Buri Ram	Northeast	-
100	JC302	-	soil from sericulture	Buri Ram	Northeast	-
101	JC303	-	soil from sericulture	Buri Ram	Northeast	-
102	JC305	-	soil from sericulture	Buri Ram	Northeast	-
103	JC309	-	soil from sericulture	Phrae	North	-
104	JC311	-	soil	Chiang Rai	North	-
105	JC312	-	soil	Chiang Rai	North	-
106	JC315	kurstaki	soil	Chiang Mai	North	-
107	JC332	-	soil from national park	Uthai Thani	Central	-
108	JC348	kurstaki	soil	Chiang Mai	North	-
109	JC353	thailandensis	soil from national park	Chiang Mai	North	+
110	JC354	neoleonensis	soil from community forest	Phetchabun	North	+
111	JC355	-	soil from community forest	Phetchabun	North	-
112	JC356	neoleonensis	soil from community forest	Prajuab Kirikhan	West	+
113	JC367	kurstaki	soil from wildlife sanctuary	Narathiwat	South	-
114	JC386	neoleonensis	soil from wildlife sanctuary	Pitsanulok	North	-
115	JC388	-	soil from national park	Loei	Northeast	-
116	JC395	neoleonensis	soil from community forest	Narathiwat	South	-
117	JC396	-	soil from community forest	Narathiwat	South	-
118	JC397	kurstaki	soil from community forest	Narathiwat	South	+
119	JC399	kurstaki	soil from national park	Kompaengphet	North	+
120	JC400	-	soil from sericulture	Loei	Northeast	+
121	JC401	-	soil from national park	Nakhon Ratchasima	Northeast	-
122	JC402	-	soil from sericulture	Loei	Northeast	-
123	JC403	-	soil from sericulture	Loei	Northeast	-
124	JC405	-	soil from sericulture	Loei	Northeast	-
125	JC406	kurstaki	soil from national park	Phetchaburi	West	+
126	JC414	kurstaki	soil from national park	Chiang Mai	North	+
127	JC416	colmeri	soil from national park	Nakhon Ratchasima	Northeast	-
128	JC417	-	soil from national park	Nakhon Ratchasima	Northeast	-
129	JC418	-	soil from national park	Nakhon Ratchasima	Northeast	-
130	JC420	-	soil from national park	Uthai Thani	Central	-
131	JC423	neoleonensis	soil from national park	Chaiyaphum	Northeast	-
132	JC428	neoleonensis	soil from national park	Chaiyaphum	Northeast	-
133	JC438	neoleonensis	soil from national park	Chaiyaphum	Northeast	-
134	JC484	-	soil from national park	Phatthalung	South	-
135	JC488	neoleonensis	soil from national park	Phatthalung	South	-
136	JC490	kurstaki	soil from national park	Phatthalung	South	-
137	JC495	-	soil from national park	Surat Thani	South	-
138	JC496	sotto	soil from national park	Prachinburi	East	-
139	JC497	neoleonensis	soil from national park	Prachinburi	East	-
140	JC501	-	soil from national park	Uthai Thani	Central	-
141	JC503	-	soil from national park	Uthai Thani	Central	-
142	JC586	-	soil from national park	Prachinburi	East	-
143	JC588	-	soil from national park	Prachinburi	East	-
144	JC589	-	soil from national park	Prachinburi	East	-
145	JC590	-	soil from national park	Prachinburi	East	-
146	JC592	-	soil from national park	Prachinburi	East	-
147	JC593	-	soil from national park	Prachinburi	East	-
148	JC595	-	soil from national park	Prachinburi	East	-
149	JC596	-	soil from national park	Prachinburi	East	-
150	JC617	-	soil from community forest	Chiang Mai	North	-
151	JC618	-	soil from national park	Surat Thani	South	-
152	JC624	-	soil from national park	Surat Thani	South	-
153	JC626	-	soil from national park	Surat Thani	South	-
154	JC628	-	soil from national park	Surat Thani	South	-
155	JC641	-	soil from national park	Surat Thani	South	-
156	JC680	-	soil from community forest	Krabi	South	-
157	JC682	-	soil from community forest	Krabi	South	-
158	JC693	-	soil from community forest	Krabi	South	-
159	JC700	-	soil from community forest	Kanchanaburi	West	-
160	JC702	-	soil from community forest	Kanchanaburi	West	-
161	JC704	-	soil from community forest	Kanchanaburi	West	-
162	JC705	-	soil from community forest	Kanchanaburi	West	-
163	JC706	-	soil from community forest	Kanchanaburi	West	-
