# Supplementary material for: A potent Vip3Aa94 protein from Thai Bacillus thuringiensis: molecular characterization and insecticidal potential
Source: PeerJ. 2026 May 27;14:e21207. doi: 10.7717/peerj.21207 (PMC13221986; doi:10.7717/peerj.21207)
Supplement: Supplemental Information 2 [file peerj-14-21207-s002.xlsx]

## Sheet: Sheet1
Bt strain	plastic cup	total number of insect test	Spodoptera litura		Spodoptera exigua		Spodoptera frugiperda
			Numbers of dead insects	mortality (%)	Numbers of dead insects	mortality (%)	Numbers of dead insects	mortality (%)
JC1	1	5	0	0	0	0	0	0
JC1	2	5	0	0	0	0	0	0
JC1	3	5	0	0	0	0	0	0
JC1	4	5	0	0	0	0	0	0
JC1	5	5	0	0	0	0	0	0
JC1	6	5	0	0	0	0	0	0
JC1	7	5	0	0	0	0	0	0
JC1	8	5	0	0	0	0	0	0
JC1	9	5	0	0	0	0	0	0
JC1	10	5	0	0	0	0	0	0
JC1	11	5	0	0	0	0	0	0
JC1	12	5	0	0	0	0	0	0
JC20	1	5	5	100	5	100	5	100
JC20	2	5	5	100	5	100	5	100
JC20	3	5	5	100	5	100	5	100
JC20	4	5	5	100	5	100	5	100
JC20	5	5	5	100	5	100	5	100
JC20	6	5	5	100	5	100	5	100
JC20	7	5	5	80	5	100	5	100
JC20	8	5	5	100	5	100	5	100
JC20	9	5	5	100	5	100	5	100
JC20	10	5	5	100	5	100	5	100
JC20	11	5	5	100	5	100	5	100
JC20	12	5	5	100	5	100	5	100
JC39	1	5	0	0	0	0	0	0
JC39	2	5	0	0	0	0	0	0
JC39	3	5	0	0	0	0	0	0
JC39	4	5	0	0	0	0	0	0
JC39	5	5	0	0	0	0	0	0
JC39	6	5	0	0	0	0	0	0
JC39	7	5	0	0	0	0	0	0
JC39	8	5	0	0	0	0	0	0
JC39	9	5	0	0	0	0	0	0
JC39	10	5	0	0	0	0	0	0
JC39	11	5	0	0	0	0	0	0
JC39	12	5	0	0	0	0	0	0
JC43	1	5	2	40	2	40	3	60
JC43	2	5	1	20	3	60	2	40
JC43	3	5	1	20	1	20	3	60
JC43	4	5	1	20	3	60	0	0
JC43	5	5	1	20	1	20	2	40
JC43	6	5	1	20	2	40	1	20
JC43	7	5	1	20	1	20	2	40
JC43	8	5	1	20	1	20	3	60
JC43	9	5	0	0	2	40	1	20
JC43	10	5	1	20	1	20	0	0
JC43	11	5	1	20	3	60	2	40
JC43	12	5	1	20	1	20	2	40
JC68	1	5	0	0	0	0	0	0
JC68	2	5	0	0	0	0	0	0
JC68	3	5	0	0	0	0	0	0
JC68	4	5	0	0	0	0	0	0
JC68	5	5	0	0	0	0	0	0
JC68	6	5	0	0	0	0	0	0
JC68	7	5	0	0	0	0	0	0
JC68	8	5	0	0	0	0	0	0
JC68	9	5	0	0	0	0	0	0
JC68	10	5	0	0	0	0	0	0
JC68	11	5	0	0	0	0	0	0
JC68	12	5	0	0	0	0	0	0
JC81	1	5	4	80	5	100	4	80
JC81	2	5	4	80	4	80	3	60
JC81	3	5	4	80	3	100	5	100
JC81	4	5	4	80	4	80	4	80
JC81	5	5	4	80	4	80	4	80
JC81	6	5	4	80	4	80	4	80
JC81	7	5	3	60	3	60	3	60
JC81	8	5	3	60	4	80	4	80
JC81	9	5	3	60	3	60	4	80
JC81	10	5	3	60	3	60	3	60
JC81	11	5	4	80	4	80	4	80
JC81	12	5	2	40	4	80	4	80
JC128	1	5	3	60	3	60	1	20
JC128	2	5	2	40	4	80	2	40
JC128	3	5	2	40	2	40	0	0
JC128	4	5	2	40	2	40	2	40
JC128	5	5	4	80	2	40	2	40
JC128	6	5	2	40	2	40	2	40
JC128	7	5	3	60	3	60	3	60
JC128	8	5	4	80	3	60	2	40
JC128	9	5	1	20	4	80	1	20
JC128	10	5	2	40	2	40	2	40
JC128	11	5	4	80	4	80	3	60
JC128	12	5	3	60	3	60	2	40
JC235	1	5	0	0	3	60	2	40
JC235	2	5	1	20	2	40	1	20
JC235	3	5	1	20	1	20	0	0
JC235	4	5	2	40	2	40	2	40
JC235	5	5	0	0	3	60	2	40
JC235	6	5	2	40	2	40	0	0
JC235	7	5	2	40	2	40	1	20
JC235	8	5	2	40	2	40	1	20
JC235	9	5	1	20	2	40	1	20
JC235	10	5	2	40	2	40	0	0
JC235	11	5	0	0	3	60	0	0
JC235	12	5	1	20	1	20	1	20
JC247	1	5	0	0	0	0	0	0
JC247	2	5	0	0	0	0	0	0
JC247	3	5	0	0	0	0	0	0
JC247	4	5	0	0	0	0	0	0
JC247	5	5	0	0	0	0	0	0
JC247	6	5	0	0	0	0	0	0
JC247	7	5	0	0	0	0	0	0
JC247	8	5	0	0	0	0	0	0
JC247	9	5	0	0	0	0	0	0
JC247	10	5	0	0	0	0	0	0
JC247	11	5	0	0	0	0	0	0
JC247	12	5	0	0	0	0	0	0
JC353	1	5	1	20	2	40	3	60
JC353	2	5	0	0	3	60	2	40
JC353	3	5	2	40	2	40	3	60
JC353	4	5	1	20	2	40	1	20
JC353	5	5	3	60	3	60	2	40
JC353	6	5	0	0	1	20	3	60
JC353	7	5	2	40	2	40	1	20
JC353	8	5	1	20	1	20	1	20
JC353	9	5	2	40	2	40	2	40
JC353	10	5	0	0	3	60	3	60
JC353	11	5	2	40	2	40	2	40
JC353	12	5	0	0	1	20	1	20
JC354	1	5	0	0	0	0	0	0
JC354	2	5	0	0	0	0	0	0
JC354	3	5	0	0	0	0	0	0
JC354	4	5	0	0	0	0	0	0
JC354	5	5	0	0	0	0	0	0
JC354	6	5	0	0	0	0	0	0
JC354	7	5	0	0	0	0	0	0
JC354	8	5	0	0	0	0	0	0
JC354	9	5	0	0	0	0	0	0
JC354	10	5	0	0	0	0	0	0
JC354	11	5	0	0	0	0	0	0
JC354	12	5	0	0	0	0	0	0
JC356	1	5	1	20	3	60	3	60
JC356	2	5	0	0	2	40	0	0
JC356	3	5	3	60	3	60	2	40
JC356	4	5	1	20	1	20	1	20
JC356	5	5	1	20	2	40	3	60
JC356	6	5	2	40	2	40	2	40
JC356	7	5	0	0	0	0	3	60
JC356	8	5	2	40	2	40	2	40
JC356	9	5	1	20	3	60	1	20
JC356	10	5	0	0	2	40	3	60
JC356	11	5	1	20	1	20	3	60
JC356	12	5	2	40	3	60	2	40
JC397	1	5	3	60	4	80	3	60
JC397	2	5	5	100	4	80	4	80
JC397	3	5	3	60	3	60	3	60
JC397	4	5	4	80	4	80	2	40
JC397	5	5	3	60	3	60	3	60
JC397	6	5	2	40	3	60	3	60
JC397	7	5	3	60	4	80	3	60
JC397	8	5	2	40	5	100	2	40
JC397	9	5	4	80	4	80	4	80
JC397	10	5	4	80	4	80	3	60
JC397	11	5	4	80	4	80	0	0
JC397	12	5	2	40	2	40	2	40
JC399	1	5	2	40	0	0	0	0
JC399	2	5	2	40	2	40	2	40
JC399	3	5	3	60	2	40	3	60
JC399	4	5	1	20	3	60	2	40
JC399	5	5	1	20	0	0	3	60
JC399	6	5	2	40	2	40	2	40
JC399	7	5	1	20	2	40	2	40
JC399	8	5	1	20	3	60	0	0
JC399	9	5	3	60	3	60	3	60
JC399	10	5	4	80	2	40	4	80
JC399	11	5	3	60	3	60	3	60
JC399	12	5	3	60	2	40	4	80
JC400	1	5	0	0	0	0	0	0
JC400	2	5	0	0	0	0	0	0
JC400	3	5	0	0	0	0	0	0
JC400	4	5	0	0	0	0	0	0
JC400	5	5	0	0	0	0	0	0
JC400	6	5	0	0	0	0	0	0
JC400	7	5	0	0	0	0	0	0
JC400	8	5	0	0	0	0	0	0
JC400	9	5	0	0	0	0	0	0
JC400	10	5	0	0	0	0	0	0
JC400	11	5	0	0	0	0	0	0
JC400	12	5	0	0	0	0	0	0
JC414	1	5	4	80	4	80	5	100
JC414	2	5	4	80	3	60	4	80
JC414	3	5	3	60	2	40	3	60
JC414	4	5	2	40	4	80	4	80
JC414	5	5	3	60	3	60	3	60
JC414	6	5	4	80	4	80	2	40
JC414	7	5	2	40	2	40	3	60
JC414	8	5	0	0	4	80	0	0
JC414	9	5	3	60	3	60	3	60
JC414	10	5	4	80	4	80	2	40
JC414	11	5	4	80	3	60	1	20
JC414	12	5	2	40	3	60	2	40
Bt aizawai	1	5	0	0	0	0	0	0
Bt aizawai	2	5	0	0	0	0	0	0
Bt aizawai	3	5	0	0	0	0	0	0
Bt aizawai	4	5	0	0	0	0	0	0
Bt aizawai	5	5	0	0	0	0	0	0
Bt aizawai	6	5	0	0	0	0	0	0
Bt aizawai	7	5	0	0	0	0	0	0
Bt aizawai	8	5	0	0	0	0	0	0
Bt aizawai	9	5	0	0	0	0	0	0
Bt aizawai	10	5	0	0	0	0	0	0
Bt aizawai	11	5	0	0	0	0	0	0
Bt aizawai	12	5	0	0	0	0	0	0
