# Supplementary material for: A potent Vip3Aa94 protein from Thai Bacillus thuringiensis: molecular characterization and insecticidal potential
Source: PeerJ. 2026 May 27;14:e21207. doi: 10.7717/peerj.21207 (PMC13221986; doi:10.7717/peerj.21207)
Supplement: Supplemental Information 3 [file peerj-14-21207-s003.xlsx]

## Sheet: Sheet1
Replicate	Vip3Aa94 concentration (ng/cm²)	Total larvae tested	Insect species	Number of dead larvae	Mortality (%)
1	0.720986	24	Spodoptera frugiperda	3	12.5
2	0.720986	24	Spodoptera frugiperda	2	8.33
3	0.720986	24	Spodoptera frugiperda	3	12.5
1	1.72123	24	Spodoptera frugiperda	9	37.5
2	1.72123	24	Spodoptera frugiperda	11	45.83
3	1.72123	24	Spodoptera frugiperda	10	41.67
1	2.11919	24	Spodoptera frugiperda	15	62.5
2	2.11919	24	Spodoptera frugiperda	14	58.33
3	2.11919	24	Spodoptera frugiperda	10	41.67
1	2.42022	24	Spodoptera frugiperda	16	66.67
2	2.42022	24	Spodoptera frugiperda	18	75
3	2.42022	24	Spodoptera frugiperda	19	79.17
1	2.72125	24	Spodoptera frugiperda	24	100
2	2.72125	24	Spodoptera frugiperda	24	100
3	2.72125	24	Spodoptera frugiperda	24	100
1	0	24	Spodoptera frugiperda	0	0
2	0	24	Spodoptera frugiperda	0	0
3	0	24	Spodoptera frugiperda	0	0
1	0.720986	24	Spodoptera litura	1	4.17
2	0.720986	24	Spodoptera litura	2	8.33
3	0.720986	24	Spodoptera litura	1	4.17
1	1.72123	24	Spodoptera litura	5	20.83
2	1.72123	24	Spodoptera litura	5	20.83
3	1.72123	24	Spodoptera litura	4	16.67
1	2.11919	24	Spodoptera litura	8	33.33
2	2.11919	24	Spodoptera litura	6	25
3	2.11919	24	Spodoptera litura	7	29.17
1	2.42022	24	Spodoptera litura	17	70.83
2	2.42022	24	Spodoptera litura	16	66.67
3	2.42022	24	Spodoptera litura	14	58.33
1	2.72125	24	Spodoptera litura	23	95.83
2	2.72125	24	Spodoptera litura	22	91.67
3	2.72125	24	Spodoptera litura	23	95.83
1	0	24	Spodoptera litura	0	0
2	0	24	Spodoptera litura	0	0
3	0	24	Spodoptera litura	0	0
1	0.720986	24	Spodoptera exigua	5	20.83
2	0.720986	24	Spodoptera exigua	1	4.17
3	0.720986	24	Spodoptera exigua	2	8.33
1	1.72123	24	Spodoptera exigua	11	45.83
2	1.72123	24	Spodoptera exigua	7	29.17
3	1.72123	24	Spodoptera exigua	6	25
1	2.11919	24	Spodoptera exigua	12	50
2	2.11919	24	Spodoptera exigua	12	50
3	2.11919	24	Spodoptera exigua	10	41.67
1	2.42022	24	Spodoptera exigua	17	70.83
2	2.42022	24	Spodoptera exigua	18	75
3	2.42022	24	Spodoptera exigua	17	70.83
1	2.72125	24	Spodoptera exigua	24	100
2	2.72125	24	Spodoptera exigua	24	100
3	2.72125	24	Spodoptera exigua	24	100
1	0	24	Spodoptera exigua	0	0
2	0	24	Spodoptera exigua	0	0
3	0	24	Spodoptera exigua	0	0
