# Supplementary material for: A potent Vip3Aa94 protein from Thai Bacillus thuringiensis: molecular characterization and insecticidal potential
Source: PeerJ. 2026 May 27;14:e21207. doi: 10.7717/peerj.21207 (PMC13221986; doi:10.7717/peerj.21207)
Supplement: Supplemental Information 5 — OMV files can be opened using jamovi (https://www.jamovi.org). [file peerj-14-21207-s005.zip]

Archive with 1 entries (1 files):
- Raw data anova analysis spodoptera exigua Table 2.omv
